# Supplementary material for: Validation of a Dermatology-Focused Multimodal Image-and-Data Assistant in Diagnosis and Management of Common Dermatologic Conditions
Source: Medicina (Kaunas). 2026 Apr 9;62(4):715. doi: 10.3390/medicina62040715 (PMC13117915; doi:10.3390/medicina62040715)
Supplement: Supplementary file 1 [file medicina-62-00715-s001.zip]

Archive with 1 entries (1 files):
- medicina-4231374-supplementary.pdf
